# Supplementary material for: Pushing the limits of de novo genome assembly for complex prokaryotic genomes harboring very long, near identical repeats
Source: Nucleic Acids Res. 2018 Aug 23;46(17):8953–65. doi: 10.1093/nar/gky726 (PMC6158609; doi:10.1093/nar/gky726)
Supplement: Supplementary Data [file gky726_supplemental_files.zip]

Archive with 3 entries (3 files):
- code_listing_final.txt
- Supplemental_Table_4.xlsx
- Supplementary_Figures_and_Tables_revised_notmarked.pdf
